# Supplementary material for: Synergistic effects of physical-mental mixed fatigue on badminton forehand smash performance
Source: PLoS One. 2026 Feb 25;21(2):e0337467. doi: 10.1371/journal.pone.0337467 (PMC12935304; doi:10.1371/journal.pone.0337467)
Supplement: S1 File — (XLSX) [file pone.0337467.s001.xlsx]

## Sheet: 横版
number	gender	VASF_0	RPE_0	RMSSD (ms)_0	VASF_20	RPE_20	RMSSD (ms)_20	VASF_40	RPE_40	RMSSD (ms)_40	VASF_60	RPE_60
1	2	0	0	12.9354	2	3	5.20729	4	4	11.5105	8	8
2	2	0	0	24.7866	2	2	7.09785	4	5	7.84315	7	7
3	1	0	0	4.72856	2	2	12.945	4	4	7.42319	7	8
4	2	0	0	42.7634	3	1.5	17.7171	4	6	16.0694	8	7
5	1	0	0	11.2352	3	3	6.6992	6	5	5.08526	8	9
6	1	0	0.3	18.315	2	1.5	7.43031	4	5	9.20686	8	7
7	1	0	0.3	5.45718	2	1.5	39.0447	4	4	45.607	8	7
8	1	0	0	13.168	2	2	9.39267	4	4	7.02693	8	7
9	1	0	0	25.773	2	2	7.39247	4	5	7.6861	8	7
10	1	0	0	16.9758	2	1.5	13.144	4	5	11.5105	7	7
11	1	0	0	18.2548	3	1.5	9.38194	4	5	6.4066	8	7
12	1	0	0	9.43589	2	2	32.4398	5	5	19.5176	8	8
13	1	0	0	36.2672	2	1.5	13.144	4	4	11.5105	9	7
14	1	0	0	5.10223	2	1.5	6.01647	5	4	5.19518	8	7
15	1	0	0	17.8541	2	3	12.5915	4	4	26.2774	8	8
16	1	0	0	17.8541	2	1.5	14.3579	6	5	16.5034	8	8
17	2	0	0	5.25276	2	1.5	43.3373	5	4	6.66615	7	7
18	1	0	0	36.2672	3	3	5.20729	4	4	6.15999	9	7
19	1	0	0	103.348	2	3	6.92421	4	4	5.88767	8	7
20	1	0	0	36.2183	3	1.5	4.9413	4	5	3.99883	9	6
21	1	0	0	4.36663	2	1.5	27.4178	5	4	6.18119	8	7
22	2	0	0.3	10.5413	2	2	11.6212	4	4	9.29945	8	7
23	2	0	0	5.10328	2	1.5	24.6691	4	5	16.399	8	7
24	1	0	0	4.36663	2	3	12.037	4	5	10.5512	8	7
