# Supplementary material for: Synergistic effects of physical-mental mixed fatigue on badminton forehand smash performance
Source: PLoS One. 2026 Feb 25;21(2):e0337467. doi: 10.1371/journal.pone.0337467 (PMC12935304; doi:10.1371/journal.pone.0337467)
Supplement: S2 File — (XLSX) [file pone.0337467.s002.xlsx]

## Sheet: Landscape
Subject	Gender	0-min		20-min		40-min		60-min
		Speed	Accuracy	Speed	Accuracy	Speed	Accuracy	Speed	Accuracy
1	2	201	18	190	13	188	11	180	9
2	2	175	14	161	12	154	14	150	9
3	1	186	18	199	13	191	11	180	9
4	2	166	18	179	15	172	14	168	10
5	1	202	17	195	13	188	13	180	11
6	1	237	17	198	14	191	10	185	8
7	1	204	18	188	10	185	8	180	8
8	1	238	18	204	12	199	11	190	9
9	1	202	13	185	13	180	11	179	10
10	1	229	12	204	12	198	11	190	9
11	1	171	16	210	12	206	10	196	9
12	1	220	17	210	11	206	11	200	8
13	1	188	18	183	13	180	11	175	9
14	1	217	18	161	14	160	13	177	10
15	1	197	15	184	13	176	12	170	9
16	1	156	19	201	14	190	9	180	7
17	1	244	18	209	11	204	11	195	9
18	2	183	19	173	12	164	10	160	8
19	1	195	18	192	12	187	13	180	8
20	1	184	17	212	12	204	10	195	8
21	1	220	18	224	11	204	10	190	8
22	1	214	17	206	14	200	11	185	9
23	2	153	18	167	11	161	14	156	11
24	2	183	16	150	13	148	14	143	9
25	1	189	16	176	12	170	10	139	14

## Sheet: Portrait
number	gender	time (min)	speed	accuracy
1	2	0	201	18
2	2	0	175	14
3	1	0	186	18
4	2	0	166	18
5	1	0	202	17
6	1	0	237	17
7	1	0	204	18
8	1	0	238	18
9	1	0	202	13
10	1	0	229	12
11	1	0	171	16
12	1	0	220	17
13	1	0	188	18
14	1	0	217	18
15	1	0	197	15
16	1	0	156	19
17	1	0	244	18
18	2	0	183	19
19	1	0	195	18
20	1	0	184	17
21	1	0	220	18
22	1	0	214	17
23	2	0	153	18
24	2	0	183	16
25	1	0	189	16
1	2	20	190	13
2	2	20	161	12
3	1	20	199	13
4	2	20	179	15
5	1	20	195	13
6	1	20	198	14
7	1	20	188	10
8	1	20	204	12
9	1	20	185	13
10	1	20	204	12
11	1	20	210	12
12	1	20	210	11
13	1	20	183	13
14	1	20	161	14
15	1	20	184	13
16	1	20	201	14
17	1	20	209	11
18	2	20	173	12
19	1	20	192	12
20	1	20	212	12
21	1	20	224	11
22	1	20	206	14
23	2	20	167	11
24	2	20	150	13
25	1	20	176	12
1	2	40	188	11
2	2	40	154	14
3	1	40	191	11
4	2	40	172	14
5	1	40	188	13
6	1	40	191	10
7	1	40	185	8
8	1	40	199	11
9	1	40	180	11
10	1	40	198	11
11	1	40	206	10
12	1	40	206	11
13	1	40	180	11
14	1	40	160	13
15	1	40	176	12
16	1	40	190	9
17	1	40	204	11
18	2	40	164	10
19	1	40	187	13
20	1	40	204	10
21	1	40	204	10
22	1	40	200	11
23	2	40	161	14
24	2	40	148	14
25	1	40	170	10
1	2	60	180	9
2	2	60	150	9
3	1	60	180	9
4	2	60	168	10
5	1	60	180	11
6	1	60	185	8
7	1	60	180	8
8	1	60	190	9
9	1	60	179	10
10	1	60	190	9
11	1	60	196	9
12	1	60	200	8
13	1	60	175	9
14	1	60	177	10
15	1	60	170	9
16	1	60	180	7
17	1	60	195	9
18	2	60	160	8
19	1	60	180	8
20	1	60	195	8
21	1	60	190	8
22	1	60	185	9
23	2	60	156	11
24	2	60	143	9
25	1	60	139	14
